# Supplementary material for: Large Language Model-Generated Differential Diagnoses in Radiology Education: Comparison with a Standard Casebook
Source: Diagnostics (Basel). 2026 Jun 27;16(13):2009. doi: 10.3390/diagnostics16132009 (PMC13360087; doi:10.3390/diagnostics16132009)
Supplement: Supplementary file 1 [file diagnostics-16-02009-s001.zip]

Archive with 2 entries (2 files):
- Supplemental Material File S1-Examples.pdf
- Supplemental Material File S2-TRIPOD.pdf
